# Supplementary material for: Immunodominant fragments of myelin basic protein initiate T cell-dependent pain
Source: J Neuroinflammation. 2012 Jun 7;9:119. doi: 10.1186/1742-2094-9-119 (PMC3416717; doi:10.1186/1742-2094-9-119)
Supplement: Additional file 1 — Table S1.Unique proteins in CCI nerve listing, based on the 2D-LC-MS/MS of the sciatic nerve proteome after CCI (day 7). [file 1742-2094-9-119-S1.xls]

## Sheet: Sheet1
ID	Symbol	Entrez Gene Name	Location	Type(s)
IPI00359376	9130208D14RIK	RIKEN cDNA 9130208D14 gene	unknown	other
IPI00199426	ABAT	4-aminobutyrate aminotransferase	Cytoplasm	enzyme
IPI00765350	ABCA9	ATP-binding cassette, sub-family A (ABC1), member 9	unknown	transporter
IPI00370314	ABR	active BCR-related gene	unknown	other
IPI00373168	ACSS1	acyl-CoA synthetase short-chain family member 1	Cytoplasm	enzyme
IPI00364980	ADCY1	adenylate cyclase 1 (brain)	Plasma Membrane	enzyme
IPI00206325	AFAP1	actin filament associated protein 1	Cytoplasm	other
IPI00192903	AFG3L2	AFG3 ATPase family gene 3-like 2 (yeast)	Cytoplasm	peptidase
IPI00393676	AHCTF1	AT hook containing transcription factor 1	Nucleus	transcription regulator
IPI00869848	AKT1S1	AKT1 substrate 1 (proline-rich)	unknown	other
IPI00373650	ALKBH3	alkB, alkylation repair homolog 3 (E. coli)	Nucleus	enzyme
IPI00327143	ALPL	alkaline phosphatase, liver/bone/kidney	Plasma Membrane	phosphatase
IPI00366955	ALS2	amyotrophic lateral sclerosis 2 (juvenile)	Cytoplasm	other
IPI00767980	ANK1	ankyrin 1, erythrocytic	Plasma Membrane	other
IPI00776785	ANO6	anoctamin 6	unknown	other
IPI00208185	AOX1	aldehyde oxidase 1	Cytoplasm	enzyme
IPI00366534	ARFGEF1	ADP-ribosylation factor guanine nucleotide-exchange factor 1(brefeldin A-inhibited)	Cytoplasm	other
IPI00568735	ARHGEF6	Rac/Cdc42 guanine nucleotide exchange factor (GEF) 6	Cytoplasm	other
IPI00471674	ARMCX2	armadillo repeat containing, X-linked 2	unknown	other
IPI00767739	ASMTL (includes EG:288527)	acetylserotonin O-methyltransferase-like	unknown	enzyme
IPI00192914	ATP2A3	ATPase, Ca++ transporting, ubiquitous	Cytoplasm	transporter
IPI00196107	ATP5F1	ATP synthase, H+ transporting, mitochondrial F0 complex, subunit B1	Cytoplasm	transporter
IPI00231978	ATP5I	ATP synthase, H+ transporting, mitochondrial F0 complex, subunit E	Cytoplasm	transporter
IPI00869713	BAG1	BCL2-associated athanogene	Cytoplasm	other
IPI00382244	BCLAF1	BCL2-associated transcription factor 1	Nucleus	transcription regulator
IPI00209329	BET1	blocked early in transport 1 homolog (S. cerevisiae)	Cytoplasm	transporter
IPI00197234	BRCC3	BRCA1/BRCA2-containing complex, subunit 3	unknown	other
IPI00365159	BRD7	bromodomain containing 7	Nucleus	other
IPI00203352	BZW2	basic leucine zipper and W2 domains 2	Cytoplasm	translation regulator
IPI00367409	C14ORF149	chromosome 14 open reading frame 149	unknown	other
IPI00215064	C15ORF24	chromosome 15 open reading frame 24	Extracellular Space	other
IPI00211488	C15ORF57	chromosome 15 open reading frame 57	unknown	other
IPI00213197	C19ORF25	chromosome 19 open reading frame 25	unknown	other
IPI00365263	C1ORF128	chromosome 1 open reading frame 128	unknown	other
IPI00196516	C1ORF93	chromosome 1 open reading frame 93	unknown	other
IPI00361108	C1R	complement component 1, r subcomponent	Extracellular Space	peptidase
IPI00360527	C21ORF2	chromosome 21 open reading frame 2	unknown	other
IPI00331776	C6	complement component 6	Extracellular Space	other
IPI00198718	C7ORF64	chromosome 7 open reading frame 64	unknown	other
IPI00208236	C8ORF82	chromosome 8 open reading frame 82	unknown	other
IPI00363923	C9ORF142	chromosome 9 open reading frame 142	unknown	other
IPI00358766	C9ORF93	chromosome 9 open reading frame 93	unknown	other
IPI00764098	CCDC109A	coiled-coil domain containing 109A	unknown	other
IPI00366202	CCDC53	coiled-coil domain containing 53	unknown	other
IPI00363441	CD34	CD34 molecule	Plasma Membrane	other
IPI00564595	CD99L2	CD99 molecule-like 2	Plasma Membrane	other
IPI00199101	CDC42BPA	CDC42 binding protein kinase alpha (DMPK-like)	Cytoplasm	kinase
IPI00359074	CIAPIN1	cytokine induced apoptosis inhibitor 1	Cytoplasm	other
IPI00195046	CLASP2	cytoplasmic linker associated protein 2	Cytoplasm	other
IPI00367063	CNDP1	carnosine dipeptidase 1 (metallopeptidase M20 family)	Cytoplasm	peptidase
IPI00914277	CNPY3	canopy 3 homolog (zebrafish)	unknown	other
IPI00359278	CNRIP1	cannabinoid receptor interacting protein 1	unknown	other
IPI00189714	COL12A1	collagen, type XII, alpha 1	Extracellular Space	other
IPI00844828	COL1A1	collagen, type I, alpha 1	Extracellular Space	other
IPI00370868	COL6A6	collagen, type VI, alpha 6	unknown	other
IPI00767686	COL7A1	collagen, type VII, alpha 1	Extracellular Space	other
IPI00400613	COMMD3	COMM domain containing 3	unknown	other
IPI00373166	COMMD7	COMM domain containing 7	unknown	other
IPI00193918	COX5B	cytochrome c oxidase subunit Vb	Cytoplasm	enzyme
IPI00370779	CRYZL1	crystallin, zeta (quinone reductase)-like 1	Cytoplasm	enzyme
IPI00190971	CSDE1	cold shock domain containing E1, RNA-binding	Cytoplasm	enzyme
IPI00359315	CSF3R	colony stimulating factor 3 receptor (granulocyte)	Plasma Membrane	transmembrane receptor
IPI00231137	CSRP2	cysteine and glycine-rich protein 2	Nucleus	other
IPI00366967	CTDSP1	CTD (carboxy-terminal domain, RNA polymerase II, polypeptide A) small phosphatase 1	Nucleus	phosphatase
IPI00782274	CTPS2	CTP synthase II	unknown	enzyme
IPI00207663	CTSZ (includes EG:252929)	cathepsin Z	Cytoplasm	peptidase
IPI00358082	D2HGDH	D-2-hydroxyglutarate dehydrogenase	Cytoplasm	other
IPI00203199	DCPS	decapping enzyme, scavenger	Nucleus	enzyme
IPI00373131	DDRGK1	DDRGK domain containing 1	Extracellular Space	other
IPI00373041	DDX23	DEAD (Asp-Glu-Ala-Asp) box polypeptide 23	Nucleus	enzyme
IPI00765068	DEPDC6 (includes EG:314979)	DEP domain containing 6	unknown	other
IPI00195559	DFFA	DNA fragmentation factor, 45kDa, alpha polypeptide	Nucleus	enzyme
IPI00207933	DHRS4	dehydrogenase/reductase (SDR family) member 4	Cytoplasm	enzyme
IPI00201180	DPH2	DPH2 homolog (S. cerevisiae)	unknown	other
IPI00373368	DPM1	dolichyl-phosphate mannosyltransferase polypeptide 1, catalytic subunit	Cytoplasm	enzyme
IPI00209289	DPYD	dihydropyrimidine dehydrogenase	Cytoplasm	enzyme
IPI00205906	DPYS	dihydropyrimidinase	Cytoplasm	enzyme
IPI00568369	DSTN	destrin (actin depolymerizing factor)	Cytoplasm	other
IPI00195372	EEF1A1	eukaryotic translation elongation factor 1 alpha 1	Cytoplasm	translation regulator
IPI00362550	EEPD1	endonuclease/exonuclease/phosphatase family domain containing 1	unknown	other
IPI00368186	EFTUD1	elongation factor Tu GTP binding domain containing 1	Cytoplasm	translation regulator
IPI00360322	EHBP1L1	EH domain binding protein 1-like 1	Cytoplasm	other
IPI00364189	EIF3J	eukaryotic translation initiation factor 3, subunit J	Cytoplasm	translation regulator
IPI00870878	EIF4E2	eukaryotic translation initiation factor 4E family member 2	Cytoplasm	translation regulator
IPI00515854	ENTPD2	ectonucleoside triphosphate diphosphohydrolase 2	Cytoplasm	enzyme
IPI00203239	EPB41L1	erythrocyte membrane protein band 4.1-like 1	Plasma Membrane	other
IPI00191995	EPB41L2	erythrocyte membrane protein band 4.1-like 2	Plasma Membrane	other
IPI00561669	EPB41L3	erythrocyte membrane protein band 4.1-like 3	Plasma Membrane	other
IPI00198039	ETHE1	ethylmalonic encephalopathy 1	Cytoplasm	other
IPI00390303	F5	coagulation factor V (proaccelerin, labile factor)	Plasma Membrane	other
IPI00369223	FAM114A2	family with sequence similarity 114, member A2	unknown	other
IPI00365531	FAM49A	family with sequence similarity 49, member A	unknown	other
IPI00554081	FAM98A	family with sequence similarity 98, member A	unknown	other
IPI00360301	FCHO2	FCH domain only 2	unknown	other
IPI00365054	FGGY	FGGY carbohydrate kinase domain containing	unknown	other
IPI00208221	FKBP10	FK506 binding protein 10, 65 kDa	Cytoplasm	enzyme
IPI00198310	FKBP11	FK506 binding protein 11, 19 kDa	Cytoplasm	enzyme
IPI00372822	FKBP5	FK506 binding protein 5	Nucleus	enzyme
IPI00188590	FKBP7	FK506 binding protein 7	Cytoplasm	enzyme
IPI00211698	FLII	flightless I homolog (Drosophila)	Nucleus	other
IPI00363498	FRY	furry homolog (Drosophila)	unknown	other
IPI00373591	FUBP1	far upstream element (FUSE) binding protein 1	Nucleus	transcription regulator
IPI00213684	FUCA1	fucosidase, alpha-L- 1, tissue	Cytoplasm	enzyme
IPI00209210	FYN	FYN oncogene related to SRC, FGR, YES	Plasma Membrane	kinase
IPI00190683	GABPA	GA binding protein transcription factor, alpha subunit 60kDa	Nucleus	transcription regulator
IPI00367718	GALC	galactosylceramidase	Cytoplasm	enzyme
IPI00870364	GALNT2	UDP-N-acetyl-alpha-D-galactosamine:polypeptide N-acetylgalactosaminyltransferase 2 (GalNAc-T2)	Cytoplasm	enzyme
IPI00201333	GANAB	glucosidase, alpha; neutral AB	Cytoplasm	enzyme
IPI00767139	GCN1L1	GCN1 general control of amino-acid synthesis 1-like 1 (yeast)	Cytoplasm	translation regulator
IPI00566905	GM8112	predicted gene 8112	unknown	other
IPI00422067	GNB4	guanine nucleotide binding protein (G protein), beta polypeptide 4	Plasma Membrane	enzyme
IPI00212270	GNG12	guanine nucleotide binding protein (G protein), gamma 12	Plasma Membrane	enzyme
IPI00198440	GNPDA2	glucosamine-6-phosphate deaminase 2	unknown	enzyme
IPI00211776	GOLGB1	golgin B1	Cytoplasm	other
IPI00287309	GPM6A	glycoprotein M6A	Plasma Membrane	ion channel
IPI00366770	GPR126	G protein-coupled receptor 126	Plasma Membrane	G-protein coupled receptor
IPI00911224	GRLF1	glucocorticoid receptor DNA binding factor 1	Nucleus	transcription regulator
IPI00369397	H2AFX	H2A histone family, member X	Nucleus	other
IPI00192112	HAPLN2	hyaluronan and proteoglycan link protein 2	Extracellular Space	other
IPI00869661	HECA	headcase homolog (Drosophila)	unknown	other
IPI00200554	HEPH	hephaestin	Plasma Membrane	transporter
IPI00765979	HERC1	hect (homologous to the E6-AP (UBE3A) carboxyl terminus) domain and RCC1 (CHC1)-like domain (RLD) 1	Cytoplasm	other
IPI00766956	HIST1H1B	histone cluster 1, H1b	Nucleus	other
IPI00421384	HLA-DQB1	major histocompatibility complex, class II, DQ beta 1	Plasma Membrane	transmembrane receptor
IPI00210444	HMGCS2	3-hydroxy-3-methylglutaryl-Coenzyme A synthase 2 (mitochondrial)	Cytoplasm	enzyme
IPI00327252	HSD17B7	hydroxysteroid (17-beta) dehydrogenase 7	Cytoplasm	enzyme
IPI00365202	HSDL1	hydroxysteroid dehydrogenase like 1	unknown	enzyme
IPI00196506	IGBP1	immunoglobulin (CD79A) binding protein 1	Cytoplasm	phosphatase
IPI00480747	IMPDH1	IMP (inosine monophosphate) dehydrogenase 1	Cytoplasm	enzyme
IPI00370654	INMT	indolethylamine N-methyltransferase	Cytoplasm	enzyme
IPI00368440	INTS4	integrator complex subunit 4	Nucleus	other
IPI00211266	ITFG1	integrin alpha FG-GAP repeat containing 1	Plasma Membrane	other
IPI00367939	ITGA2	integrin, alpha 2 (CD49B, alpha 2 subunit of VLA-2 receptor)	Plasma Membrane	other
IPI00767459	ITGB5	integrin, beta 5	Plasma Membrane	other
IPI00554196	ITSN1	intersectin 1 (SH3 domain protein)	Cytoplasm	other
IPI00395290	KCNT2	potassium channel, subfamily T, member 2	unknown	ion channel
IPI00207932	KDELR1	KDEL (Lys-Asp-Glu-Leu) endoplasmic reticulum protein retention receptor 1	Cytoplasm	transporter
IPI00359123	KIAA0090	KIAA0090	Plasma Membrane	other
IPI00367525	KIAA1244	KIAA1244	unknown	other
IPI00650090	KIAA1279	KIAA1279	unknown	enzyme
IPI00765754	KIF3B	kinesin family member 3B	Cytoplasm	transporter
IPI00364414	KPNA3	karyopherin alpha 3 (importin alpha 4)	Nucleus	transporter
IPI00382153	KRT5	keratin 5	Cytoplasm	other
IPI00778460	LAMA2	laminin, alpha 2	Extracellular Space	other
IPI00189741	LAMA3	laminin, alpha 3	Extracellular Space	other
IPI00198567	LASP1	LIM and SH3 protein 1	Cytoplasm	transporter
IPI00210116	LMAN1	lectin, mannose-binding, 1	Cytoplasm	other
IPI00464819	LMBRD1	LMBR1 domain containing 1	unknown	other
IPI00766384	LOC304903	similar to Pappalysin-2 precursor (Pregnancy-associated plasma protein-A2) (PAPP-A2) (Pregnancy-associated plasma protein-E1) (PAPP-E)	unknown	other
IPI00370860	LOC316856	similar to ribosomal protein L19	unknown	other
IPI00768422	LOC366669	similar to mKIAA1011 protein	unknown	other
IPI00561286	LOC367858	similar to GTPase HRas precursor (Transforming protein p21) (p21ras) (H-Ras-1) (c-H-ras)	unknown	other
IPI00768167	LOC679312	similar to beta tubulin 1, class VI	unknown	other
IPI00768002	LOC683404	similar to Retinitis pigmentosa 1-like 1 protein (Retinitis pigmentosa 1-like protein 1)	unknown	other
IPI00764950	LOC685322	similar to ubiquinol-cytochrome c reductase complex 7.2kDa protein isoform b	unknown	other
IPI00769283	LOC686250	similar to unconventional myosin Myr2 I heavy chain	unknown	other
IPI00768509	LOC686980	similar to arsenate resistance protein 2	unknown	other
IPI00766169	LOC687295	similar to translocase of inner mitochondrial membrane 50 homolog	unknown	other
IPI00870312	LRP1B	low density lipoprotein receptor-related protein 1B	Plasma Membrane	transmembrane receptor
IPI00206020	LRRC59	leucine rich repeat containing 59	Cytoplasm	other
IPI00764999	LSM2	LSM2 homolog, U6 small nuclear RNA associated (S. cerevisiae)	Nucleus	other
IPI00188944	LYNX1	Ly6/neurotoxin 1	Plasma Membrane	transporter
IPI00324047	LYPLA1	lysophospholipase I	Cytoplasm	enzyme
IPI00189113	MAGED2	melanoma antigen family D, 2	Plasma Membrane	other
IPI00357953	MAP1LC3A	microtubule-associated protein 1 light chain 3 alpha	Cytoplasm	other
IPI00205537	MAP2K6	mitogen-activated protein kinase kinase 6	Cytoplasm	kinase
IPI00781555	MAPT	microtubule-associated protein tau	Cytoplasm	other
IPI00370601	MBLAC1	metallo-beta-lactamase domain containing 1	unknown	other
IPI00766905	MEGF8	multiple EGF-like-domains 8	unknown	other
IPI00192574	MERTK	c-mer proto-oncogene tyrosine kinase	Plasma Membrane	kinase
IPI00188896	MFGE8	milk fat globule-EGF factor 8 protein	Extracellular Space	other
IPI00188536	MGA	MAX gene associated	Nucleus	transcription regulator
IPI00211401	MGP	matrix Gla protein	Extracellular Space	other
IPI00870580	MIB1	mindbomb homolog 1 (Drosophila)	Cytoplasm	other
IPI00203458	MKRN1	makorin ring finger protein 1	unknown	other
IPI00566819	MLH1	mutL homolog 1, colon cancer, nonpolyposis type 2 (E. coli)	Nucleus	other
IPI00560982	MLL2	myeloid/lymphoid or mixed-lineage leukemia 2	Nucleus	transcription regulator
IPI00198559	MPP5	membrane protein, palmitoylated 5 (MAGUK p55 subfamily member 5)	Plasma Membrane	kinase
IPI00364417	MTMR9	myotubularin related protein 9	Cytoplasm	phosphatase
IPI00858359	MYL9 (includes EG:10398)	myosin, light chain 9, regulatory	Cytoplasm	other
IPI00231488	MYLK2	myosin light chain kinase 2	Cytoplasm	kinase
IPI00214038	MYO5A	myosin VA (heavy chain 12, myoxin)	Cytoplasm	enzyme
IPI00370405	MYO5C	myosin VC	unknown	other
IPI00766571	NAA15	N(alpha)-acetyltransferase 15, NatA auxiliary subunit	Nucleus	transcription regulator
IPI00199733	NAA35	N(alpha)-acetyltransferase 35, NatC auxiliary subunit	unknown	other
IPI00565217	NARS	asparaginyl-tRNA synthetase	Cytoplasm	enzyme
IPI00366206	NDUFA12	NADH dehydrogenase (ubiquinone) 1 alpha subcomplex, 12	Cytoplasm	enzyme
IPI00372179	NDUFB5	NADH dehydrogenase (ubiquinone) 1 beta subcomplex, 5, 16kDa	Cytoplasm	enzyme
IPI00555265	NNT	nicotinamide nucleotide transhydrogenase	Cytoplasm	enzyme
IPI00191492	NPLOC4	nuclear protein localization 4 homolog (S. cerevisiae)	Nucleus	other
IPI00360954	NSDHL	NAD(P) dependent steroid dehydrogenase-like	Cytoplasm	enzyme
IPI00870660	NUP205	nucleoporin 205kDa	Nucleus	other
IPI00192973	NUP62	nucleoporin 62kDa	Nucleus	transporter
IPI00471848	NUP93	nucleoporin 93kDa	Nucleus	other
IPI00214883	PASK	PAS domain containing serine/threonine kinase	Cytoplasm	kinase
IPI00555303	PCMT1	protein-L-isoaspartate (D-aspartate) O-methyltransferase	Cytoplasm	enzyme
IPI00421879	PDCD10	programmed cell death 10	Cytoplasm	other
IPI00870468	PDCD11	programmed cell death 11	Nucleus	other
IPI00195987	PDPK1	3-phosphoinositide dependent protein kinase-1	Cytoplasm	kinase
IPI00369646	PFAS	phosphoribosylformylglycinamidine synthase	Cytoplasm	enzyme
IPI00204074	PHLDA3	pleckstrin homology-like domain, family A, member 3	unknown	other
IPI00197470	PI4K2A	phosphatidylinositol 4-kinase type 2 alpha	Cytoplasm	kinase
IPI00371986	PKP1	plakophilin 1 (ectodermal dysplasia/skin fragility syndrome)	Plasma Membrane	other
IPI00895603	PLD4	phospholipase D family, member 4	unknown	enzyme
IPI00557921	PLEKHA5	pleckstrin homology domain containing, family A member 5	unknown	other
IPI00555264	PLEKHF1	pleckstrin homology domain containing, family F (with FYVE domain) member 1	unknown	other
IPI00192160	PLLP	plasma membrane proteolipid (plasmolipin)	Plasma Membrane	transporter
IPI00358313	PLP2	proteolipid protein 2 (colonic epithelium-enriched)	Cytoplasm	transporter
IPI00198619	PPAT	phosphoribosyl pyrophosphate amidotransferase	Cytoplasm	enzyme
IPI00202676	PPM1G	protein phosphatase, Mg2+/Mn2+ dependent, 1G	Nucleus	phosphatase
IPI00371524	PPOX	protoporphyrinogen oxidase	Cytoplasm	enzyme
IPI00203390	PPP1CB	protein phosphatase 1, catalytic subunit, beta isozyme	Cytoplasm	phosphatase
IPI00201410	PPP3CA	protein phosphatase 3, catalytic subunit, alpha isozyme	Cytoplasm	phosphatase
IPI00201407	PPP3CB	protein phosphatase 3, catalytic subunit, beta isozyme	unknown	phosphatase
IPI00206023	PRG2	proteoglycan 2, bone marrow (natural killer cell activator, eosinophil granule major basic protein)	Extracellular Space	other
IPI00914259	PRKCI	protein kinase C, iota	Cytoplasm	kinase
IPI00187767	PRKRA	protein kinase, interferon-inducible double stranded RNA dependent activator	Cytoplasm	other
IPI00870481	PRTFDC1	phosphoribosyl transferase domain containing 1	unknown	enzyme
IPI00199980	PSMB7	proteasome (prosome, macropain) subunit, beta type, 7	Cytoplasm	peptidase
IPI00202283	PSMD13	proteasome (prosome, macropain) 26S subunit, non-ATPase, 13	Cytoplasm	peptidase
IPI00555312	PSME1	proteasome (prosome, macropain) activator subunit 1 (PA28 alpha)	Cytoplasm	other
IPI00203753	PSPC1	paraspeckle component 1	Nucleus	other
IPI00208280	PTGFRN	prostaglandin F2 receptor negative regulator	Plasma Membrane	other
IPI00777643	PTK7	PTK7 protein tyrosine kinase 7	Plasma Membrane	kinase
IPI00207732	PTPMT1	protein tyrosine phosphatase, mitochondrial 1	Cytoplasm	phosphatase
IPI00339114	PTPN6	protein tyrosine phosphatase, non-receptor type 6	Cytoplasm	phosphatase
IPI00851119	PTPRK	protein tyrosine phosphatase, receptor type, K	Plasma Membrane	phosphatase
IPI00366422	PYCRL	pyrroline-5-carboxylate reductase-like	unknown	enzyme
IPI00371243	QPRT	quinolinate phosphoribosyltransferase	Cytoplasm	enzyme
IPI00365888	RAB2B	RAB2B, member RAS oncogene family	Plasma Membrane	enzyme
IPI00763480	RAB6A	RAB6A, member RAS oncogene family	Cytoplasm	enzyme
IPI00371944	RANBP2	RAN binding protein 2	Nucleus	enzyme
IPI00896784	RCG 31301	similar to chromosome condensation 1	unknown	other
IPI00358345	REEP1	receptor accessory protein 1	Cytoplasm	other
IPI00362198	REV1	REV1 homolog (S. cerevisiae)	Nucleus	enzyme
IPI00359296	RGD1560501	similar to ribosomal protein L15	unknown	other
IPI00559079	RGD1562638	similar to MAP/microtubule affinity-regulating kinase 3	unknown	other
IPI00359082	RGD1563180	similar to amyloid beta precursor protein binding protein 1	unknown	other
IPI00362264	RGD1564400	similar to Eukaryotic translation initiation factor 5 (eIF-5)	unknown	other
IPI00198046	RGS7	regulator of G-protein signaling 7	Cytoplasm	enzyme
IPI00188850	RPIA	ribose 5-phosphate isomerase A	Cytoplasm	enzyme
IPI00339012	RPL10A (includes EG:19896)	ribosomal protein L10A	unknown	other
IPI00358998	RPL10A (includes EG:4736)	ribosomal protein L10a	Cytoplasm	other
IPI00192257	RPL18A	ribosomal protein L18a	Cytoplasm	other
IPI00202512	RPL4	ribosomal protein L4	Cytoplasm	enzyme
IPI00421451	RPS16	ribosomal protein S16	Cytoplasm	other
IPI00911245	RPTOR	regulatory associated protein of MTOR, complex 1	Cytoplasm	other
IPI00188288	RRAGC	Ras-related GTP binding C	Cytoplasm	enzyme
IPI00363638	RSRC2	arginine/serine-rich coiled-coil 2	unknown	other
IPI00364340	RUVBL2	RuvB-like 2 (E. coli)	Nucleus	transcription regulator
IPI00189173	RYR2	ryanodine receptor 2 (cardiac)	Plasma Membrane	ion channel
IPI00765783	SBNO1	strawberry notch homolog 1 (Drosophila)	unknown	enzyme
IPI00566729	SCRIB	scribbled homolog (Drosophila)	Cytoplasm	other
IPI00200117	SDCBP	syndecan binding protein (syntenin)	Plasma Membrane	enzyme
IPI00199716	SEC23B	Sec23 homolog B (S. cerevisiae)	Cytoplasm	transporter
IPI00188060	SEPP1	selenoprotein P, plasma, 1	Extracellular Space	other
IPI00370913	SFRP5	secreted frizzled-related protein 5	Plasma Membrane	transmembrane receptor
IPI00212810	SFRS2	splicing factor, arginine/serine-rich 2	Nucleus	transcription regulator
IPI00367530	SH3TC2	SH3 domain and tetratricopeptide repeats 2	unknown	other
IPI00390034	SHROOM3	shroom family member 3	Cytoplasm	other
IPI00366028	SIRT5	sirtuin (silent mating type information regulation 2 homolog) 5 (S. cerevisiae)	Cytoplasm	enzyme
IPI00214030	SLC16A3	solute carrier family 16, member 3 (monocarboxylic acid transporter 4)	Plasma Membrane	transporter
IPI00562259	SLC25A3	solute carrier family 25 (mitochondrial carrier; phosphate carrier), member 3	Cytoplasm	transporter
IPI00197468	SMU1	smu-1 suppressor of mec-8 and unc-52 homolog (C. elegans)	Nucleus	other
IPI00230983	SMUG1	single-strand-selective monofunctional uracil-DNA glycosylase 1	Nucleus	enzyme
IPI00768296	SMYD5	SMYD family member 5	unknown	other
IPI00870126	SPOCK2	sparc/osteonectin, cwcv and kazal-like domains proteoglycan (testican) 2	Extracellular Space	other
IPI00369624	SPTLC2	serine palmitoyltransferase, long chain base subunit 2	Cytoplasm	enzyme
IPI00368134	SRP68	signal recognition particle 68kDa	Nucleus	other
IPI00196656	SRPRB	signal recognition particle receptor, B subunit	Cytoplasm	other
IPI00371368	STAT2	signal transducer and activator of transcription 2, 113kDa	Nucleus	transcription regulator
IPI00365792	STIM1	stromal interaction molecule 1	Plasma Membrane	other
IPI00213355	STRN4	striatin, calmodulin binding protein 4	Cytoplasm	other
IPI00205372	STXBP1	syntaxin binding protein 1	Cytoplasm	transporter
IPI00230938	STXBP1	syntaxin binding protein 1	Cytoplasm	transporter
IPI00364864	SUPT6H	suppressor of Ty 6 homolog (S. cerevisiae)	Nucleus	transcription regulator
IPI00205262	SYNPO2	synaptopodin 2	Cytoplasm	other
IPI00470311	TACC1	transforming, acidic coiled-coil containing protein 1	Nucleus	other
IPI00204011	TAOK2 (includes EG:9344)	TAO kinase 2	Cytoplasm	kinase
IPI00370092	TBC1D15	TBC1 domain family, member 15	Cytoplasm	other
IPI00362621	TBC1D23	TBC1 domain family, member 23	unknown	other
IPI00210012	TCEB2	transcription elongation factor B (SIII), polypeptide 2 (18kDa, elongin B)	Nucleus	transcription regulator
IPI00206173	TCN2	transcobalamin II; macrocytic anemia	Extracellular Space	transporter
IPI00361959	TENC1	tensin like C1 domain containing phosphatase (tensin 2)	Plasma Membrane	other
IPI00362690	TEX15	testis expressed 15	unknown	other
IPI00204831	TIMM8A	translocase of inner mitochondrial membrane 8 homolog A (yeast)	Cytoplasm	transporter
IPI00372499	TMEM109	transmembrane protein 109	Cytoplasm	other
IPI00209294	TMEM204	transmembrane protein 204	Plasma Membrane	other
IPI00187967	TMEM205	transmembrane protein 205	unknown	other
IPI00569391	TMPO	thymopoietin	Nucleus	other
IPI00565421	TOMM34	translocase of outer mitochondrial membrane 34	Cytoplasm	other
IPI00763824	TOP2B	topoisomerase (DNA) II beta 180kDa	Nucleus	enzyme
IPI00365393	TPPP	tubulin polymerization promoting protein	Cytoplasm	other
IPI00359022	TRAPPC3	trafficking protein particle complex 3	Cytoplasm	other
IPI00763551	TRIO	triple functional domain (PTPRF interacting)	Plasma Membrane	kinase
IPI00896187	TSPAN6	tetraspanin 6	Plasma Membrane	other
IPI00201829	TTC5	tetratricopeptide repeat domain 5	unknown	other
IPI00554003	TTN	titin	Cytoplasm	peptidase
IPI00360140	TUBGCP2	tubulin, gamma complex associated protein 2	Cytoplasm	peptidase
IPI00389665	UBE2G1	ubiquitin-conjugating enzyme E2G 1 (UBC7 homolog, yeast)	Cytoplasm	enzyme
IPI00361541	UBE2O	ubiquitin-conjugating enzyme E2O	unknown	enzyme
IPI00365749	UBE3A	ubiquitin protein ligase E3A	Nucleus	enzyme
IPI00372358	UBLCP1	ubiquitin-like domain containing CTD phosphatase 1	unknown	phosphatase
IPI00373626	UBR3	ubiquitin protein ligase E3 component n-recognin 3 (putative)	unknown	other
IPI00766976	UROD	uroporphyrinogen decarboxylase	Cytoplasm	enzyme
IPI00324618	USO1	USO1 homolog, vesicle docking protein (yeast)	Cytoplasm	transporter
IPI00869569	USP39	ubiquitin specific peptidase 39	Nucleus	peptidase
IPI00230981	VAC14	Vac14 homolog (S. cerevisiae)	unknown	other
IPI00210971	VAMP3	vesicle-associated membrane protein 3 (cellubrevin)	Plasma Membrane	other
IPI00205009	WDR11 (includes EG:55717)	WD repeat domain 11	unknown	other
IPI00364493	WDR19	WD repeat domain 19	unknown	other
IPI00373314	WDR91	WD repeat domain 91	unknown	other
IPI00204055	WFS1	Wolfram syndrome 1 (wolframin)	Cytoplasm	enzyme
IPI00190007	WIPI2	WD repeat domain, phosphoinositide interacting 2	Cytoplasm	other
IPI00197611	WWC2	WW and C2 domain containing 2	unknown	other
IPI00372406	ZBTB7B	zinc finger and BTB domain containing 7B	Nucleus	transcription regulator
IPI00363838	ZC3H11A	zinc finger CCCH-type containing 11A	unknown	other
IPI00369459	ZFR2 (includes EG:23217)	zinc finger RNA binding protein 2	unknown	other
IPI00189267	ZMPSTE24	zinc metallopeptidase (STE24 homolog, S. cerevisiae)	Nucleus	peptidase
IPI00196254	ZNF697	zinc finger protein 697	unknown	other
