# Supplementary material for: Immunodominant fragments of myelin basic protein initiate T cell-dependent pain
Source: J Neuroinflammation. 2012 Jun 7;9:119. doi: 10.1186/1742-2094-9-119 (PMC3416717; doi:10.1186/1742-2094-9-119)
Supplement: Additional file 2 — Table S2.Unique proteins in normal nerve listing based on the 2D-LC-MS/MS of the sciatic nerve proteome after sham operation (day 7). [file 1742-2094-9-119-S2.xlsx]

## Sheet: Sheet1
ID	Symbol	Entrez Gene Name	Location	Type(s)
IPI00209782	5430413K10RIK	RIKEN cDNA 5430413K10 gene	unknown	other
IPI00765004	5830473C10RIK	RIKEN cDNA 5830473C10 gene	unknown	other
IPI00206882	AAGAB	alpha- and gamma-adaptin binding protein	Cytoplasm	other
IPI00201819	AARSD1	alanyl-tRNA synthetase domain containing 1	unknown	enzyme
IPI00359688	ABHD4	abhydrolase domain containing 4	unknown	peptidase
IPI00650097	ACAA1	acetyl-Coenzyme A acyltransferase 1	Cytoplasm	enzyme
IPI00394058	ACAP2	ArfGAP with coiled-coil, ankyrin repeat and PH domains 2	Nucleus	other
IPI00339079	ACBD3	acyl-Coenzyme A binding domain containing 3	Cytoplasm	other
IPI00781133	ACO1	aconitase 1, soluble	Cytoplasm	enzyme
IPI00339123	ACOX3	acyl-Coenzyme A oxidase 3, pristanoyl	Cytoplasm	enzyme
IPI00829486	ACSBG2	acyl-CoA synthetase bubblegum family member 2	Cytoplasm	enzyme
IPI00869599	ACSS2	acyl-CoA synthetase short-chain family member 2	Cytoplasm	enzyme
IPI00189813	ACTA1	actin, alpha 1, skeletal muscle	Cytoplasm	other
IPI00869806	ACTR1A	ARP1 actin-related protein 1 homolog A, centractin alpha (yeast)	Cytoplasm	other
IPI00763193	ADAM20	ADAM metallopeptidase domain 20	Plasma Membrane	peptidase
IPI00360788	ADO	2-aminoethanethiol (cysteamine) dioxygenase	unknown	other
IPI00870827	ADPRHL2	ADP-ribosylhydrolase like 2	Cytoplasm	enzyme
IPI00389524	AGAP1	ArfGAP with GTPase domain, ankyrin repeat and PH domain 1	Cytoplasm	enzyme
IPI00373674	AGK	acylglycerol kinase	Cytoplasm	kinase
IPI00870163	AGL	amylo-1, 6-glucosidase, 4-alpha-glucanotransferase	unknown	enzyme
IPI00371848	AGPAT3	1-acylglycerol-3-phosphate O-acyltransferase 3	Cytoplasm	enzyme
IPI00373282	AHCYL2	adenosylhomocysteinase-like 2	unknown	enzyme
IPI00769072	AHNAK	AHNAK nucleoprotein	Nucleus	other
IPI00655272	AK2	adenylate kinase 2	Cytoplasm	kinase
IPI00209156	AKT3	v-akt murine thymoma viral oncogene homolog 3 (protein kinase B, gamma)	Cytoplasm	kinase
IPI00372524	ALDH18A1	aldehyde dehydrogenase 18 family, member A1	Cytoplasm	kinase
IPI00196725	ALDH1L1	aldehyde dehydrogenase 1 family, member L1	Cytoplasm	enzyme
IPI00365861	ANG	angiogenin, ribonuclease, RNase A family, 5	Extracellular Space	enzyme
IPI00200857	ANGPTL2	angiopoietin-like 2	Extracellular Space	other
IPI00870350	ANKFY1	ankyrin repeat and FYVE domain containing 1	Nucleus	transcription regulator
IPI00831745	ANXA6	annexin A6	Plasma Membrane	other
IPI00567919	AP2A1	adaptor-related protein complex 2, alpha 1 subunit	Cytoplasm	transporter
IPI00767753	AP3B2	adaptor-related protein complex 3, beta 2 subunit	Cytoplasm	transporter
IPI00202661	AP3S1	adaptor-related protein complex 3, sigma 1 subunit	Cytoplasm	transporter
IPI00373651	API5	apoptosis inhibitor 5	Cytoplasm	other
IPI00372815	APIP	APAF1 interacting protein	unknown	other
IPI00778633	APOH	apolipoprotein H (beta-2-glycoprotein I)	Extracellular Space	transporter
IPI00207275	APOM	apolipoprotein M	Plasma Membrane	transporter
IPI00202769	AQPEP	laeverin	unknown	peptidase
IPI00207089	AR	androgen receptor	Nucleus	ligand-dependent nuclear receptor
IPI00763705	ARHGEF10	Rho guanine nucleotide exchange factor (GEF) 10	Cytoplasm	peptidase
IPI00191467	ARL1	ADP-ribosylation factor-like 1	Cytoplasm	enzyme
IPI00370872	ARMC8	armadillo repeat containing 8	unknown	other
IPI00764535	ARPC2	actin related protein 2/3 complex, subunit 2, 34kDa	Cytoplasm	other
IPI00471908	ASNS	asparagine synthetase	unknown	enzyme
IPI00371328	ASPM	asp (abnormal spindle) homolog, microcephaly associated (Drosophila)	Nucleus	other
IPI00382211	ATAD1	ATPase family, AAA domain containing 1	unknown	other
IPI00869978	BDH2	3-hydroxybutyrate dehydrogenase, type 2	Cytoplasm	enzyme
IPI00202109	BID	BH3 interacting domain death agonist	Cytoplasm	other
IPI00559552	BUB3	budding uninhibited by benzimidazoles 3 homolog (yeast)	Nucleus	other
IPI00371685	C10ORF32	chromosome 10 open reading frame 32	unknown	other
IPI00768616	C12ORF51	chromosome 12 open reading frame 51	unknown	other
IPI00365645	C14ORF159	chromosome 14 open reading frame 159	Cytoplasm	other
IPI00366052	C16ORF58	chromosome 16 open reading frame 58	unknown	other
IPI00361799	C17ORF75	chromosome 17 open reading frame 75	unknown	other
IPI00359058	C1ORF50	chromosome 1 open reading frame 50	unknown	other
IPI00209973	C4BPA	complement component 4 binding protein, alpha	Extracellular Space	other
IPI00766303	C7	complement component 7	unknown	other
IPI00363601	C7ORF28B	chromosome 7 open reading frame 28B	unknown	other
IPI00914271	CA13	carbonic anhydrase XIII	unknown	enzyme
IPI00776882	CALU	calumenin	Cytoplasm	other
IPI00557154	CAMK1D	calcium/calmodulin-dependent protein kinase ID	Cytoplasm	kinase
IPI00197067	CAPN7	calpain 7	Cytoplasm	peptidase
IPI00560977	CAPRIN1	cell cycle associated protein 1	Plasma Membrane	other
IPI00365283	CAPZB	capping protein (actin filament) muscle Z-line, beta	Cytoplasm	other
IPI00919314	CBR1	carbonyl reductase 1	Cytoplasm	enzyme
IPI00764033	CBR3	carbonyl reductase 3	Cytoplasm	enzyme
IPI00195655	CCDC115	coiled-coil domain containing 115	Cytoplasm	other
IPI00362580	CCDC22	coiled-coil domain containing 22	unknown	other
IPI00365218	CCDC85A	coiled-coil domain containing 85A	unknown	other
IPI00870082	CD163	CD163 molecule	Plasma Membrane	transmembrane receptor
IPI00191082	CDK20	cyclin-dependent kinase 20	Nucleus	kinase
IPI00324784	CDKN1B	cyclin-dependent kinase inhibitor 1B (p27, Kip1)	Nucleus	other
IPI00359845	CDT1	chromatin licensing and DNA replication factor 1	Nucleus	other
IPI00361944	CES1 (includes EG:1066)	carboxylesterase 1 (monocyte/macrophage serine esterase 1)	Cytoplasm	enzyme
IPI00869949	CHCHD3	coiled-coil-helix-coiled-coil-helix domain containing 3	Cytoplasm	other
IPI00208337	CHCHD4	coiled-coil-helix-coiled-coil-helix domain containing 4	unknown	other
IPI00196723	CHRNA2	cholinergic receptor, nicotinic, alpha 2 (neuronal)	Plasma Membrane	transmembrane receptor
IPI00870183	CISD1	CDGSH iron sulfur domain 1	Cytoplasm	other
IPI00896197	CKMT2	creatine kinase, mitochondrial 2 (sarcomeric)	Cytoplasm	kinase
IPI00764514	CLASP1	cytoplasmic linker associated protein 1	Cytoplasm	other
IPI00204901	CLASP2	cytoplasmic linker associated protein 2	Cytoplasm	other
IPI00192011	CLIP1	CAP-GLY domain containing linker protein 1	Cytoplasm	other
IPI00393208	CMTM7	CKLF-like MARVEL transmembrane domain containing 7	Extracellular Space	cytokine
IPI00359049	CNOT1	CCR4-NOT transcription complex, subunit 1	unknown	other
IPI00200440	CNTFR	ciliary neurotrophic factor receptor	Plasma Membrane	transmembrane receptor
IPI00768253	COBLL1	COBL-like 1	unknown	other
IPI00199738	COL5A3	collagen, type V, alpha 3	Extracellular Space	other
IPI00870712	COPS6	COP9 constitutive photomorphogenic homolog subunit 6 (Arabidopsis)	Nucleus	other
IPI00869847	COPZ1	coatomer protein complex, subunit zeta 1	Cytoplasm	transporter
IPI00373332	CORO2B	coronin, actin binding protein, 2B	unknown	other
IPI00213071	CORO7	coronin 7	Cytoplasm	other
IPI00869481	COTL1	coactosin-like 1 (Dictyostelium)	Cytoplasm	other
IPI00191288	COX4NB	COX4 neighbor	Cytoplasm	other
IPI00190397	CPLX2	complexin 2	Cytoplasm	other
IPI00213538	CPT1A	carnitine palmitoyltransferase 1A (liver)	Cytoplasm	enzyme
IPI00195593	CPT2	carnitine palmitoyltransferase 2	Cytoplasm	enzyme
IPI00211893	CRK	v-crk sarcoma virus CT10 oncogene homolog (avian)	Cytoplasm	other
IPI00561065	CRMP1	collapsin response mediator protein 1	Cytoplasm	enzyme
IPI00214448	CRYM	crystallin, mu	Cytoplasm	enzyme
IPI00777971	CSF1R	colony stimulating factor 1 receptor	Plasma Membrane	kinase
IPI00189984	CTBP2	C-terminal binding protein 2	Nucleus	transcription regulator
IPI00358406	CTNNA1	catenin (cadherin-associated protein), alpha 1, 102kDa	Plasma Membrane	other
IPI00206309	CTRB2	chymotrypsinogen B2	Cytoplasm	peptidase
IPI00364684	CUL4A	cullin 4A	Nucleus	other
IPI00324309	CYBB	cytochrome b-245, beta polypeptide	Cytoplasm	enzyme
IPI00208128	CYP2T4	cytochrome P450, family 2, subfamily t, polypeptide 4	unknown	other
IPI00360395	DAGLA	diacylglycerol lipase, alpha	unknown	other
IPI00363726	DAGLB	diacylglycerol lipase, beta	unknown	enzyme
IPI00778626	DCLK1	doublecortin-like kinase 1	Cytoplasm	kinase
IPI00362534	DDX3X	DEAD (Asp-Glu-Ala-Asp) box polypeptide 3, X-linked	Nucleus	enzyme
IPI00207765	DEGS1	degenerative spermatocyte homolog 1, lipid desaturase (Drosophila)	Plasma Membrane	enzyme
IPI00200419	DHFR	dihydrofolate reductase	unknown	enzyme
IPI00361726	DIP2B	DIP2 disco-interacting protein 2 homolog B (Drosophila)	unknown	other
IPI00360733	DIS3L2	DIS3 mitotic control homolog (S. cerevisiae)-like 2	unknown	enzyme
IPI00764548	DNAH8	dynein, axonemal, heavy chain 8	Cytoplasm	enzyme
IPI00421326	DNAJB11	DnaJ (Hsp40) homolog, subfamily B, member 11	Cytoplasm	other
IPI00870706	DNAJC13	DnaJ (Hsp40) homolog, subfamily C, member 13	unknown	other
IPI00870112	DPYSL2	dihydropyrimidinase-like 2	Cytoplasm	enzyme
IPI00373140	DSTN	destrin (actin depolymerizing factor)	Cytoplasm	other
IPI00363521	DUS2L	dihydrouridine synthase 2-like, SMM1 homolog (S. cerevisiae)	Cytoplasm	other
IPI00768104	EEA1	early endosome antigen 1	Cytoplasm	other
IPI00557328	EEF1D	eukaryotic translation elongation factor 1 delta (guanine nucleotide exchange protein)	Cytoplasm	translation regulator
IPI00421579	EFNB1	ephrin-B1	Plasma Membrane	other
IPI00914189	EIF3C	eukaryotic translation initiation factor 3, subunit C	Cytoplasm	translation regulator
IPI00205223	EIF3K	eukaryotic translation initiation factor 3, subunit K	Cytoplasm	translation regulator
IPI00656385	EIF4A3 (includes EG:688288)	eukaryotic translation initiation factor 4A, isoform 3	unknown	other
IPI00869767	ELAVL1	ELAV (embryonic lethal, abnormal vision, Drosophila)-like 1 (Hu antigen R)	Cytoplasm	other
IPI00558692	EPB41L3	erythrocyte membrane protein band 4.1-like 3	Plasma Membrane	other
IPI00766207	EPM2AIP1	EPM2A (laforin) interacting protein 1	Cytoplasm	other
IPI00208301	ERBB3	v-erb-b2 erythroblastic leukemia viral oncogene homolog 3 (avian)	Plasma Membrane	kinase
IPI00207475	ESAM	endothelial cell adhesion molecule	Plasma Membrane	other
IPI00200067	F11R	F11 receptor	Plasma Membrane	other
IPI00914178	FAHD2A	fumarylacetoacetate hydrolase domain containing 2A	unknown	enzyme
IPI00207906	FAIM2	Fas apoptotic inhibitory molecule 2	Plasma Membrane	other
IPI00208091	FBL	fibrillarin	Nucleus	other
IPI00388257	FBLN2	fibulin 2	Extracellular Space	other
IPI00779060	FBN1	fibrillin 1	Extracellular Space	other
IPI00204104	FBXO6	F-box protein 6	Cytoplasm	enzyme
IPI00382134	FGB	fibrinogen beta chain	Extracellular Space	other
IPI00195082	FGF1	fibroblast growth factor 1 (acidic)	Extracellular Space	growth factor
IPI00201106	FHIT	fragile histidine triad gene	Cytoplasm	enzyme
IPI00191454	FHL3	four and a half LIM domains 3	Plasma Membrane	other
IPI00767833	FIGN	fidgetin	Nucleus	other
IPI00231338	FKBP1B	FK506 binding protein 1B, 12.6 kDa	Cytoplasm	enzyme
IPI00362623	FKBP8	FK506 binding protein 8, 38kDa	Cytoplasm	other
IPI00765477	FMNL2 (includes EG:114793)	formin-like 2	Cytoplasm	other
IPI00200757	FN1	fibronectin 1	Plasma Membrane	enzyme
IPI00190555	FOLH1	folate hydrolase (prostate-specific membrane antigen) 1	Plasma Membrane	peptidase
IPI00869773	FSD1	fibronectin type III and SPRY domain containing 1	Cytoplasm	other
IPI00394110	FUBP3	far upstream element (FUSE) binding protein 3	Nucleus	transcription regulator
IPI00365173	GAB1	GRB2-associated binding protein 1	Cytoplasm	other
IPI00882523	GALE	UDP-galactose-4-epimerase	Cytoplasm	enzyme
IPI00769218	GAPDH (includes EG:2597)	glyceraldehyde-3-phosphate dehydrogenase	Cytoplasm	enzyme
IPI00870114	GCDH	glutaryl-Coenzyme A dehydrogenase	Cytoplasm	enzyme
IPI00851130	GDA	guanine deaminase	Cytoplasm	enzyme
IPI00870007	GDAP1	ganglioside-induced differentiation-associated protein 1	Cytoplasm	other
IPI00201843	GDAP1L1	ganglioside-induced differentiation-associated protein 1-like 1	unknown	other
IPI00421928	GDE1	glycerophosphodiester phosphodiesterase 1	Plasma Membrane	enzyme
IPI00366435	GGA1	golgi-associated, gamma adaptin ear containing, ARF binding protein 1	Cytoplasm	transporter
IPI00209253	GIPC1	GIPC PDZ domain containing family, member 1	Cytoplasm	other
IPI00209293	GIT1	G protein-coupled receptor kinase interacting ArfGAP 1	Nucleus	other
IPI00363807	GJC3	gap junction protein, gamma 3, 30.2kDa	Extracellular Space	transporter
IPI00767363	GLIPR2	GLI pathogenesis-related 2	Cytoplasm	other
IPI00763790	GLTP	glycolipid transfer protein	Cytoplasm	transporter
IPI00230914	GM7625	ribosomal protein L5 pseudogene	Cytoplasm	other
IPI00202267	GMPPB	GDP-mannose pyrophosphorylase B	unknown	enzyme
IPI00765501	GNPDA1 (includes EG:683570)	glucosamine-6-phosphate deaminase 1	unknown	other
IPI00914292	GNPNAT1	glucosamine-phosphate N-acetyltransferase 1	Cytoplasm	enzyme
IPI00364677	GOLGA7	golgin A7	Cytoplasm	other
IPI00362488	GORASP2	golgi reassembly stacking protein 2, 55kDa	Cytoplasm	other
IPI00471669	GPC4	glypican 4	Plasma Membrane	transmembrane receptor
IPI00214825	GRB7	growth factor receptor-bound protein 7	Plasma Membrane	other
IPI00767591	GRHPR	glyoxylate reductase/hydroxypyruvate reductase	Cytoplasm	enzyme
IPI00189571	GRK4	G protein-coupled receptor kinase 4	Plasma Membrane	kinase
IPI00205598	GRPEL1	GrpE-like 1, mitochondrial (E. coli)	Cytoplasm	other
IPI00199482	GSTM4	glutathione S-transferase mu 4	Cytoplasm	enzyme
IPI00231780	H1F0	H1 histone family, member 0	Nucleus	other
IPI00561142	HARS	histidyl-tRNA synthetase	Cytoplasm	enzyme
IPI00870865	HBXIP	hepatitis B virus x interacting protein	Cytoplasm	other
IPI00471571	HCLS1	hematopoietic cell-specific Lyn substrate 1	Nucleus	transcription regulator
IPI00882548	HDLBP	high density lipoprotein binding protein	Nucleus	transporter
IPI00464537	HEATR5B	HEAT repeat containing 5B	unknown	other
IPI00900482	HEATR7B2	HEAT repeat family member 7B2	unknown	other
IPI00765689	HIP1	huntingtin interacting protein 1	Cytoplasm	other
IPI00870923	HIVEP3	human immunodeficiency virus type I enhancer binding protein 3	Nucleus	transcription regulator
IPI00890347	HLA-C	major histocompatibility complex, class I, C	Plasma Membrane	transmembrane receptor
IPI00205374	HMGCL	3-hydroxymethyl-3-methylglutaryl-Coenzyme A lyase	Cytoplasm	enzyme
IPI00213655	HMOX2	heme oxygenase (decycling) 2	Cytoplasm	enzyme
IPI00464512	HNRNPH2	heterogeneous nuclear ribonucleoprotein H2 (H')	Nucleus	other
IPI00372854	HNRNPH3	heterogeneous nuclear ribonucleoprotein H3 (2H9)	Nucleus	other
IPI00200687	HOPX	HOP homeobox	Nucleus	transcription regulator
IPI00188737	HOXA6	homeobox A6	Nucleus	transcription regulator
IPI00560533	HPRT1	hypoxanthine phosphoribosyltransferase 1	Cytoplasm	enzyme
IPI00213546	HSPA1L	heat shock 70kDa protein 1-like	Cytoplasm	other
IPI00189624	HSPB8	heat shock 22kDa protein 8	Cytoplasm	kinase
IPI00914195	HSPC159	galectin-related protein	unknown	other
IPI00421610	IAH1	isoamyl acetate-hydrolyzing esterase 1 homolog (S. cerevisiae)	unknown	other
IPI00199609	IDE	insulin-degrading enzyme	Extracellular Space	peptidase
IPI00370038	IFI35	interferon-induced protein 35	Nucleus	other
IPI00389755	IKBKAP	inhibitor of kappa light polypeptide gene enhancer in B-cells, kinase complex-associated protein	Cytoplasm	other
IPI00870881	ILVBL	ilvB (bacterial acetolactate synthase)-like	Cytoplasm	enzyme
IPI00362184	IPO4	importin 4	Nucleus	transporter
IPI00763873	ITGA11	integrin, alpha 11	Plasma Membrane	other
IPI00870485	ITGA5	integrin, alpha 5 (fibronectin receptor, alpha polypeptide)	Plasma Membrane	other
IPI00363482	KATNB1	katanin p80 (WD repeat containing) subunit B 1	Cytoplasm	enzyme
IPI00358407	KBTBD11	kelch repeat and BTB (POZ) domain containing 11	unknown	other
IPI00362029	KBTBD3	kelch repeat and BTB (POZ) domain containing 3	unknown	other
IPI00208365	KCNA2	potassium voltage-gated channel, shaker-related subfamily, member 2	Plasma Membrane	ion channel
IPI00208359	KCNA3	potassium voltage-gated channel, shaker-related subfamily, member 3	Plasma Membrane	ion channel
IPI00209798	KCTD11	potassium channel tetramerisation domain containing 11	Cytoplasm	other
IPI00369729	KDELC2	KDEL (Lys-Asp-Glu-Leu) containing 2	unknown	other
IPI00372445	KIAA0196	KIAA0196	unknown	other
IPI00209893	KIAA0564	KIAA0564	unknown	other
IPI00392092	KIF21A	kinesin family member 21A	Cytoplasm	other
IPI00764474	KLC2	kinesin light chain 2	Cytoplasm	other
IPI00210097	KRAS	v-Ki-ras2 Kirsten rat sarcoma viral oncogene homolog	Cytoplasm	enzyme
IPI00363534	LAMA1	laminin, alpha 1	Extracellular Space	other
IPI00780252	LAMB1	laminin, beta 1	Extracellular Space	other
IPI00554266	LIN7A	lin-7 homolog A (C. elegans)	Cytoplasm	other
IPI00372004	LOC100046341	basic transcription factor 3 pseudogene	unknown	transcription regulator
IPI00566286	LOC499735	similar to heat shock protein 1, alpha	unknown	other
IPI00764910	LOC681849	similar to Protein C6orf142 homolog	unknown	other
IPI00764383	LOC682572	similar to arsenate resistance protein 2	unknown	other
IPI00766527	LOC683470	similar to growth arrest specific 1	unknown	other
IPI00886430	LOC683667	similar to sorcin	unknown	other
IPI00914264	LOC683788	similar to Fascin (Singed-like protein)	unknown	other
IPI00768734	LOC686545	similar to slit homolog 1	unknown	other
IPI00764590	LOC686617	similar to CG9590-PA	unknown	other
IPI00766278	LOC687711	similar to small nuclear ribonucleoprotein D3	unknown	other
IPI00764256	LOC687789	similar to ubiquitin-conjugating enzyme E2D 1, UBC4/5 homolog	unknown	other
IPI00768417	LOC691920	similar to kinesin-like motor protein C20orf23	unknown	other
IPI00369517	LRRC40	leucine rich repeat containing 40	Nucleus	other
IPI00767293	LRSAM1	leucine rich repeat and sterile alpha motif containing 1	Cytoplasm	other
IPI00896170	LSM14A	LSM14A, SCD6 homolog A (S. cerevisiae)	unknown	other
IPI00566093	LSS	lanosterol synthase (2,3-oxidosqualene-lanosterol cyclase)	Cytoplasm	enzyme
IPI00372685	LUC7L3	LUC7-like 3 (S. cerevisiae)	Nucleus	other
IPI00373435	MAPKSP1	MAPK scaffold protein 1	Cytoplasm	other
IPI00914239	MBOAT7	membrane bound O-acyltransferase domain containing 7	Plasma Membrane	other
IPI00782140	MBP	myelin basic protein	Extracellular Space	other
IPI00372191	MCCC1	methylcrotonoyl-Coenzyme A carboxylase 1 (alpha)	Cytoplasm	enzyme
IPI00198904	MGC94725	similar to methionine adenosyltransferase II, beta	unknown	other
IPI00369020	MOBKL2B	MOB1, Mps One Binder kinase activator-like 2B (yeast)	unknown	other
IPI00190915	MPDU1	mannose-P-dolichol utilization defect 1	Cytoplasm	other
IPI00203773	MRPL12	mitochondrial ribosomal protein L12	Cytoplasm	other
IPI00193245	MRPL50	mitochondrial ribosomal protein L50	Cytoplasm	other
IPI00764690	MTCH2	mitochondrial carrier homolog 2 (C. elegans)	Cytoplasm	other
IPI00870655	MTMR7	myotubularin related protein 7	Cytoplasm	phosphatase
IPI00327267	MTR	5-methyltetrahydrofolate-homocysteine methyltransferase	Cytoplasm	enzyme
IPI00370745	MTX2	metaxin 2	Cytoplasm	transporter
IPI00196249	MXRA8	matrix-remodelling associated 8	unknown	other
IPI00870136	MYBPC2	myosin binding protein C, fast type	Cytoplasm	other
IPI00201578	MYH3	myosin, heavy chain 3, skeletal muscle, embryonic	Cytoplasm	enzyme
IPI00189811	MYH7	myosin, heavy chain 7, cardiac muscle, beta	Cytoplasm	enzyme
IPI00817070	MYL6	myosin, light chain 6, alkali, smooth muscle and non-muscle	Cytoplasm	other
IPI00870361	MYO10	myosin X	Cytoplasm	other
IPI00368573	MYO3B	myosin IIIB	unknown	kinase
IPI00390377	MYO5A	myosin VA (heavy chain 12, myoxin)	Cytoplasm	enzyme
IPI00764111	MYO6	myosin VI	Cytoplasm	other
IPI00199718	MYOZ1	myozenin 1	Cytoplasm	other
IPI00360335	NAIP	NLR family, apoptosis inhibitory protein	Cytoplasm	other
IPI00193360	NAP1L5	nucleosome assembly protein 1-like 5	unknown	other
IPI00371105	NBEAL2	neurobeachin-like 2	unknown	other
IPI00765594	NCK1	NCK adaptor protein 1	Cytoplasm	kinase
IPI00876636	NCKAP1	NCK-associated protein 1	Plasma Membrane	other
IPI00326606	NDRG2	NDRG family member 2	Cytoplasm	other
IPI00198897	NDUFA6	NADH dehydrogenase (ubiquinone) 1 alpha subcomplex, 6, 14kDa	Cytoplasm	enzyme
IPI00365897	NDUFB11	NADH dehydrogenase (ubiquinone) 1 beta subcomplex, 11, 17.3kDa	Cytoplasm	enzyme
IPI00370372	NDUFB8	NADH dehydrogenase (ubiquinone) 1 beta subcomplex, 8, 19kDa	Cytoplasm	enzyme
IPI00204641	NDUFB9	NADH dehydrogenase (ubiquinone) 1 beta subcomplex, 9, 22kDa	Cytoplasm	enzyme
IPI00190161	NDUFC2	NADH dehydrogenase (ubiquinone) 1, subcomplex unknown, 2, 14.5kDa	Cytoplasm	enzyme
IPI00212052	NDUFS4	NADH dehydrogenase (ubiquinone) Fe-S protein 4, 18kDa (NADH-coenzyme Q reductase)	Cytoplasm	enzyme
IPI00555182	NECAP2	NECAP endocytosis associated 2	Cytoplasm	other
IPI00876592	NEDD4	neural precursor cell expressed, developmentally down-regulated 4	Cytoplasm	enzyme
IPI00196202	NEDD8	neural precursor cell expressed, developmentally down-regulated 8	Nucleus	enzyme
IPI00188524	NEFH	neurofilament, heavy polypeptide	Cytoplasm	other
IPI00201868	NENF	neuron derived neurotrophic factor	Extracellular Space	growth factor
IPI00364502	NFU1	NFU1 iron-sulfur cluster scaffold homolog (S. cerevisiae)	unknown	other
IPI00204445	NGFR	nerve growth factor receptor (TNFR superfamily, member 16)	Plasma Membrane	transmembrane receptor
IPI00212312	NKX6-1	NK6 homeobox 1	Nucleus	transcription regulator
IPI00372067	NMI	N-myc (and STAT) interactor	Cytoplasm	transcription regulator
IPI00471794	NPL	N-acetylneuraminate pyruvate lyase (dihydrodipicolinate synthase)	unknown	enzyme
IPI00765849	NUB1	negative regulator of ubiquitin-like proteins 1	Nucleus	other
IPI00205022	NUCB1	nucleobindin 1	Cytoplasm	other
IPI00200070	NUCB2	nucleobindin 2	Nucleus	other
IPI00366248	NUDCD1	NudC domain containing 1	unknown	other
IPI00464688	OAF	OAF homolog (Drosophila)	unknown	other
IPI00870338	OLFML3	olfactomedin-like 3	Extracellular Space	other
IPI00326436	OPLAH	5-oxoprolinase (ATP-hydrolysing)	unknown	enzyme
IPI00870224	OSBP	oxysterol binding protein	Cytoplasm	other
IPI00367313	OTOG	otogelin	Extracellular Space	enzyme
IPI00476888	OVCA2	ovarian tumor suppressor candidate 2	unknown	other
IPI00766788	OXCT1	3-oxoacid CoA transferase 1	Cytoplasm	enzyme
IPI00369145	PALMD	palmdelphin	unknown	other
IPI00870307	PAPSS1 (includes EG:295443)	3'-phosphoadenosine 5'-phosphosulfate synthase 1	unknown	kinase
IPI00201858	PBXIP1	pre-B-cell leukemia homeobox interacting protein 1	Nucleus	transcription regulator
IPI00882480	PCBP1 (includes EG:5093)	poly(rC) binding protein 1	Nucleus	translation regulator
IPI00765682	PCCA	propionyl Coenzyme A carboxylase, alpha polypeptide	Cytoplasm	enzyme
IPI00851115	PCCB	propionyl Coenzyme A carboxylase, beta polypeptide	Cytoplasm	enzyme
IPI00869844	PCK2	phosphoenolpyruvate carboxykinase 2 (mitochondrial)	Cytoplasm	kinase
IPI00210187	PDLIM5	PDZ and LIM domain 5	Cytoplasm	other
IPI00914297	PDXDC1	pyridoxal-dependent decarboxylase domain containing 1	unknown	other
IPI00215277	PDZD2	PDZ domain containing 2	Plasma Membrane	other
IPI00870220	PFDN5	prefoldin subunit 5	Nucleus	transcription regulator
IPI00903436	PGD	phosphogluconate dehydrogenase	Cytoplasm	enzyme
IPI00780332	PGM1	phosphoglucomutase 1	Cytoplasm	enzyme
IPI00870255	PGM3	phosphoglucomutase 3	unknown	enzyme
IPI00870306	PIN1	peptidylprolyl cis/trans isomerase, NIMA-interacting 1	Nucleus	enzyme
IPI00209033	PLCB3	phospholipase C, beta 3 (phosphatidylinositol-specific)	Cytoplasm	enzyme
IPI00777156	PLEC	plectin	Cytoplasm	other
IPI00370107	PLEKHO2	pleckstrin homology domain containing, family O member 2	unknown	other
IPI00870631	PNP	purine nucleoside phosphorylase	Nucleus	enzyme
IPI00370366	PNPLA2	patatin-like phospholipase domain containing 2	Cytoplasm	enzyme
IPI00915560	PPA1	pyrophosphatase (inorganic) 1	Cytoplasm	enzyme
IPI00870654	PPCDC	phosphopantothenoylcysteine decarboxylase	unknown	enzyme
IPI00870478	PPL	periplakin	Cytoplasm	other
IPI00197077	PPP2R2D	protein phosphatase 2, regulatory subunit B, delta isoform	Nucleus	phosphatase
IPI00215402	PRKAA1	protein kinase, AMP-activated, alpha 1 catalytic subunit	Cytoplasm	kinase
IPI00551781	PRKCE	protein kinase C, epsilon	Cytoplasm	kinase
IPI00363194	PRRC1	proline-rich coiled-coil 1	unknown	other
IPI00203531	PRRT3	proline-rich transmembrane protein 3	unknown	other
IPI00191505	PSMB4	proteasome (prosome, macropain) subunit, beta type, 4	Cytoplasm	peptidase
IPI00869998	PSMB5	proteasome (prosome, macropain) subunit, beta type, 5	Cytoplasm	peptidase
IPI00421528	PSMC3	proteasome (prosome, macropain) 26S subunit, ATPase, 3	Nucleus	transcription regulator
IPI00765842	PSMD11	proteasome (prosome, macropain) 26S subunit, non-ATPase, 11	Cytoplasm	other
IPI00189463	PSMD6	proteasome (prosome, macropain) 26S subunit, non-ATPase, 6	Cytoplasm	enzyme
IPI00210318	PTGIS	prostaglandin I2 (prostacyclin) synthase	Cytoplasm	enzyme
IPI00900498	PTGR2	prostaglandin reductase 2	Cytoplasm	enzyme
IPI00199272	PTPN1	protein tyrosine phosphatase, non-receptor type 1	Cytoplasm	phosphatase
IPI00231988	PTPRF	protein tyrosine phosphatase, receptor type, F	Plasma Membrane	phosphatase
IPI00895591	PYGM	phosphorylase, glycogen, muscle	unknown	enzyme
IPI00362720	QARS	glutaminyl-tRNA synthetase	Cytoplasm	enzyme
IPI00196795	RAB15	RAB15, member RAS onocogene family	Cytoplasm	enzyme
IPI00421897	RAB1A	RAB1A, member RAS oncogene family	Cytoplasm	enzyme
IPI00213685	RAB3D	RAB3D, member RAS oncogene family	Cytoplasm	enzyme
IPI00209181	RABEP2	rabaptin, RAB GTPase binding effector protein 2	Extracellular Space	growth factor
IPI00870191	RABGEF1	RAB guanine nucleotide exchange factor (GEF) 1	Cytoplasm	other
IPI00869528	RARS	arginyl-tRNA synthetase	Cytoplasm	enzyme
IPI00876581	RBP4	retinol binding protein 4, plasma	Extracellular Space	transporter
IPI00365960	REEP6	receptor accessory protein 6	Plasma Membrane	other
IPI00364516	RELL1	RELT-like 1	unknown	other
IPI00362347	RGD1559590	similar to glyceraldehyde-3-phosphate dehydrogenase (phosphorylating) (EC 1.2.1.12)	unknown	other
IPI00210567	RGD1562326	similar to ubiquitin-protein ligase E3-alpha	unknown	other
IPI00204863	RGD1562776	similar to ribosomal protein L36	unknown	other
IPI00766407	RGD1565310	similar to RIKEN cDNA 1110018J12	unknown	other
IPI00767794	RGD1566215	similar to Coatomer gamma-2 subunit (Gamma-2 coat protein) (Gamma-2 COP)	unknown	other
IPI00373196	RHPN2	rhophilin, Rho GTPase binding protein 2	Cytoplasm	other
IPI00359499	RNASE9	ribonuclease, RNase A family, 9 (non-active)	Extracellular Space	other
IPI00189507	RNF7	ring finger protein 7	Nucleus	other
IPI00203307	ROBLD3	roadblock domain containing 3	Cytoplasm	other
IPI00361390	RP2	retinitis pigmentosa 2 (X-linked recessive)	Cytoplasm	enzyme
IPI00230917	RPL18	ribosomal protein L18	Cytoplasm	other
IPI00230939	RPL24	ribosomal protein L24	Cytoplasm	other
IPI00395285	RPL3	ribosomal protein L3	Cytoplasm	other
IPI00886474	RPS5	ribosomal protein S5	Cytoplasm	other
IPI00360787	RTKN2	rhotekin 2	Plasma Membrane	other
IPI00409538	RTN2	reticulon 2	Cytoplasm	other
IPI00207818	RYR3	ryanodine receptor 3	Plasma Membrane	ion channel
IPI00193465	S100A3	S100 calcium binding protein A3	unknown	transporter
IPI00231660	S100G	S100 calcium binding protein G	Cytoplasm	other
IPI00372857	SAR1A	SAR1 homolog A (S. cerevisiae)	Cytoplasm	enzyme
IPI00366649	SCAMP2	secretory carrier membrane protein 2	Cytoplasm	transporter
IPI00914739	SCARA5	scavenger receptor class A, member 5 (putative)	Cytoplasm	other
IPI00231478	SCARB2	scavenger receptor class B, member 2	Plasma Membrane	other
IPI00200344	SCPEP1	serine carboxypeptidase 1	Cytoplasm	peptidase
IPI00371480	SCYL1	SCY1-like 1 (S. cerevisiae)	Cytoplasm	kinase
IPI00199629	SDC4	syndecan 4	Plasma Membrane	other
IPI00785564	SDHB	succinate dehydrogenase complex, subunit B, iron sulfur (Ip)	Cytoplasm	enzyme
IPI00371518	SDHC	succinate dehydrogenase complex, subunit C, integral membrane protein, 15kDa	Cytoplasm	enzyme
IPI00869818	SEC23A	Sec23 homolog A (S. cerevisiae)	Cytoplasm	transporter
IPI00361437	SEC63	SEC63 homolog (S. cerevisiae)	Cytoplasm	transporter
IPI00869485	SEPT8	septin 8	Extracellular Space	other
IPI00373354	SERINC3	serine incorporator 3	Cytoplasm	transporter
IPI00782070	SERPINB6	serpin peptidase inhibitor, clade B (ovalbumin), member 6	Cytoplasm	other
IPI00364890	SERPINB9	serpin peptidase inhibitor, clade B (ovalbumin), member 9	Cytoplasm	other
IPI00213735	SFXN1	sideroflexin 1	Cytoplasm	transporter
IPI00914175	SGCD	sarcoglycan, delta (35kDa dystrophin-associated glycoprotein)	Cytoplasm	other
IPI00202270	SGCG	sarcoglycan, gamma (35kDa dystrophin-associated glycoprotein)	Plasma Membrane	other
IPI00193172	SGPL1	sphingosine-1-phosphate lyase 1	Cytoplasm	enzyme
IPI00870185	SH3PXD2A	SH3 and PX domains 2A	Cytoplasm	other
IPI00198772	SLC12A9	solute carrier family 12 (potassium/chloride transporters), member 9	Plasma Membrane	transporter
IPI00896184	SLC25A24	solute carrier family 25 (mitochondrial carrier; phosphate carrier), member 24	Cytoplasm	other
IPI00359253	SLC30A9	solute carrier family 30 (zinc transporter), member 9	Nucleus	transporter
IPI00198545	SMAD4	SMAD family member 4	Nucleus	transcription regulator
IPI00209018	SMC1A	structural maintenance of chromosomes 1A	Nucleus	transporter
IPI00204644	SNAP25	synaptosomal-associated protein, 25kDa	Plasma Membrane	transporter
IPI00464790	SNX17	sorting nexin 17	Cytoplasm	transporter
IPI00202002	SOLH	small optic lobes homolog (Drosophila)	unknown	peptidase
IPI00760137	SORD	sorbitol dehydrogenase	Cytoplasm	enzyme
IPI00362579	SRPR	signal recognition particle receptor (docking protein)	Cytoplasm	other
IPI00911366	SSC5D	scavenger receptor cysteine-rich glycoprotein	unknown	other
IPI00555188	STARD10	StAR-related lipid transfer (START) domain containing 10	Cytoplasm	other
IPI00389459	STAT6	signal transducer and activator of transcription 6, interleukin-4 induced	Nucleus	transcription regulator
IPI00896221	STK24	serine/threonine kinase 24 (STE20 homolog, yeast)	Cytoplasm	kinase
IPI00914170	STT3A	STT3, subunit of the oligosaccharyltransferase complex, homolog A (S. cerevisiae)	Plasma Membrane	enzyme
IPI00204140	STXBP3	syntaxin binding protein 3	Plasma Membrane	transporter
IPI00200359	SULT4A1	sulfotransferase family 4A, member 1	Cytoplasm	enzyme
IPI00870088	SWAP70	SWAP switching B-cell complex 70kDa subunit	Cytoplasm	other
IPI00361275	TANC2	tetratricopeptide repeat, ankyrin repeat and coiled-coil containing 2	Nucleus	transcription regulator
IPI00325618	TAP1	transporter 1, ATP-binding cassette, sub-family B (MDR/TAP)	Cytoplasm	transporter
IPI00779805	TAX1BP3	Tax1 (human T-cell leukemia virus type I) binding protein 3	Nucleus	transcription regulator
IPI00192559	TGFBR3	transforming growth factor, beta receptor III	Plasma Membrane	kinase
IPI00211777	THOP1	thimet oligopeptidase 1	Cytoplasm	peptidase
IPI00372679	THTPA	thiamine triphosphatase	Cytoplasm	phosphatase
IPI00205394	TIMM44	translocase of inner mitochondrial membrane 44 homolog (yeast)	Cytoplasm	transporter
IPI00870042	TJP1	tight junction protein 1 (zona occludens 1)	Plasma Membrane	other
IPI00870670	TMC1	transmembrane channel-like 1	Plasma Membrane	other
IPI00366748	TMEM222	transmembrane protein 222	unknown	other
IPI00421889	TMOD1	tropomodulin 1	Cytoplasm	enzyme
IPI00869937	TNPO2	transportin 2	Nucleus	transporter
IPI00914231	TPK1	thiamin pyrophosphokinase 1	Cytoplasm	kinase
IPI00210941	TPM3	tropomyosin 3	Cytoplasm	other
IPI00876608	TPR	translocated promoter region (to activated MET oncogene)	Nucleus	other
IPI00208306	TPT1 (includes EG:7178)	tumor protein, translationally-controlled 1	Cytoplasm	other
IPI00201580	TRA2A	transformer 2 alpha homolog (Drosophila)	Nucleus	other
IPI00650101	TRAPPC4	trafficking protein particle complex 4	Cytoplasm	other
IPI00361208	TRIM72	tripartite motif-containing 72	unknown	other
IPI00210193	TTN	titin	Cytoplasm	peptidase
IPI00765366	TUBB4	tubulin, beta 4	Cytoplasm	other
IPI00206399	TXN2	thioredoxin 2	Cytoplasm	enzyme
IPI00768246	UBA2	ubiquitin-like modifier activating enzyme 2	Cytoplasm	enzyme
IPI00197956	UBA3	ubiquitin-like modifier activating enzyme 3	Cytoplasm	enzyme
IPI00782646	UBE2M	ubiquitin-conjugating enzyme E2M (UBC12 homolog, yeast)	Cytoplasm	enzyme
IPI00366198	UBE2R2 (includes EG:54926)	ubiquitin-conjugating enzyme E2R 2	unknown	enzyme
IPI00191651	UBL7	ubiquitin-like 7 (bone marrow stromal cell-derived)	unknown	other
IPI00203373	UBQLN4	ubiquilin 4	Cytoplasm	other
IPI00368081	UBR7	ubiquitin protein ligase E3 component n-recognin 7 (putative)	unknown	enzyme
IPI00870124	UBXN6	UBX domain protein 6	Cytoplasm	other
IPI00208286	UCHL3	ubiquitin carboxyl-terminal esterase L3 (ubiquitin thiolesterase)	Cytoplasm	peptidase
IPI00192167	UFSP2	UFM1-specific peptidase 2	unknown	enzyme
IPI00360088	UROS	uroporphyrinogen III synthase	Cytoplasm	enzyme
IPI00421768	USP11	ubiquitin specific peptidase 11	Nucleus	peptidase
IPI00556929	VDAC3	voltage-dependent anion channel 3	Cytoplasm	ion channel
IPI00923130	VPS29	vacuolar protein sorting 29 homolog (S. cerevisiae)	Cytoplasm	transporter
IPI00869568	VPS35	vacuolar protein sorting 35 homolog (S. cerevisiae)	Cytoplasm	transporter
IPI00780700	WARS	tryptophanyl-tRNA synthetase	Cytoplasm	enzyme
IPI00400750	WLS	wntless homolog (Drosophila)	unknown	other
IPI00561697	XIRP2	xin actin-binding repeat containing 2	unknown	other
IPI00373058	XKR6	XK, Kell blood group complex subunit-related family, member 6	unknown	other
IPI00211433	ZHX2	zinc fingers and homeoboxes 2	Nucleus	transcription regulator
IPI00870842	ZNF330	zinc finger protein 330	Nucleus	other
IPI00364123	ZZEF1	zinc finger, ZZ-type with EF-hand domain 1	unknown	other
